# Supplementary material for: Identifying anti-growth factors for human cancer cell lines through genome-scale metabolic modeling
Source: Sci Rep. 2015 Feb 2;5:8183. doi: 10.1038/srep08183 (PMC4313100; doi:10.1038/srep08183)
Supplement: Supplementary Information — Supplementary Dataset 1-10 [file srep08183-s2.xls]

## Sheet: Dataset 1
	No. of Genes
Cell lines	High	Medium	Low	Not Detected	Detected	Cell Specific	Average FPKM of cell specific genes	[Cell/ specific] genes average FPKM ratio	[common/specific] genes average FPKM
A-431 Epidermoid carcinoma cell line	2125	2903	6388	8898	11416	60	9.71	4.1	5.4
A-549 Lung carcinoma cell line	2250	2863	6842	8359	11955	85	5.76	7.9	9.3
CACO-2 Colon adenocarcinoma cell line	2260	2740	6559	8755	11559	108	5.32	8.9	10.1
HEK 293 Embryonal kidney cell line	2213	2779	7103	8219	12095	149	20.74	2.1	2.5
HeLa Cervical epithelial adenocarcinoma cell line	1875	2877	6952	8610	11704	93	4.50	9.6	11.9
Hep-G2 Hepatocellular carcinoma cell line	2205	2734	6396	8979	11335	169	16.90	2.9	3.1
MCF-7 Metastatic breast adenocarcinoma cell line	2389	2697	6418	8810	11504	103	3.40	15.4	15.8
PC-3 Prostate adenocarcinoma cell line	2344	2903	6683	8384	11930	90	7.38	6.3	7.3
RT-4 Urinary bladder transitional cell carcinoma cell line	2090	2894	6643	8687	11627	136	14.36	3.0	3.7
U-2 OS Osteosarcoma cell line	2074	3066	7370	7804	12510	251	6.48	5.7	8.3
U-251 MG Glioblastoma cell line	2135	2711	6298	9170	11144	41	3.70	11.2	14.5

## Sheet: Dataset 2
	ID	DESCRIPTION	SHOULD FAIL	IN	IN LB	IN UB	OUT	OUT LB	OUT UB	EQU	EQU LB	EQU UB	CHANGED RXN	CHANGED LB	CHANGED UB	PRINT FLUX	COMMENTS	REFERENCES	EXPLANATIONS
#	ER: Energy and redox; IC: Internal conversions; SU: Substrate utilization; BS: Biosynthesis of products; GR: Growth
#	Rephosphorylation of nucleoside triphosphates																	All cellular functions are dependent on a continuous supply of energy, which is derived from the sequential breakdown of organic molecules during the process of cellular respiration. The energy released during this process is ultimately stored in the form of nucleoside triphosphates (primarily ATP). In all cells, ATP forms a pool of readily available energy for all the metabolic functions of the …
	ER	Aerobic rephosphorylation of ATP from glucose		O2[s];glucose[s]			H2O[s];CO2[s]			ATP[c] + H2O[c] => ADP[c] + Pi[c]	1
	ER	Aerobic rephosphorylation of GTP		O2[s];glucose[s]			H2O[s];CO2[s]			GTP[c] + H2O[c] => GDP[c] + Pi[c]	1
	ER	Aerobic rephosphorylation of CTP		O2[s];glucose[s]			H2O[s];CO2[s]			CTP[c] + H2O[c] => CDP[c] + Pi[c]	1
	ER	Aerobic rephosphorylation of UTP		O2[s];glucose[s]			H2O[s];CO2[s]			UTP[c] + H2O[c] => UDP[c] + Pi[c]	1
#	De novo synthesis of nucleotides																	All cells can synthesize nucleotides from simple building blocks (de novo synthesis) or by the recycling of pre-formed bases (Salvage pathway) [ISBN: 1133106293 ].
	BS	ATP de novo synthesis		O2[s];glucose[s];NH3[s];Pi[s]			H2O[s];CO2[s]			ATP[c] + H2O[c] <=> ADP[c] + Pi[c]
							ATP[c]	1
	BS	CTP de novo synthesis		O2[s];glucose[s];NH3[s];Pi[s]			H2O[s];CO2[s]			ATP[c] + H2O[c] <=> ADP[c] + Pi[c]
							CTP[c]	1
	BS	GTP de novo synthesis		O2[s];glucose[s];NH3[s];Pi[s]			H2O[s];CO2[s]			ATP[c] + H2O[c] <=> ADP[c] + Pi[c]
							GTP[c]	1
	BS	UTP de novo synthesis		O2[s];glucose[s];NH3[s];Pi[s]			H2O[s];CO2[s]			ATP[c] + H2O[c] <=> ADP[c] + Pi[c]
							UTP[c]	1
	BS	dATP de novo synthesis		O2[s];glucose[s];NH3[s];Pi[s]			H2O[s];CO2[s]			ATP[c] + H2O[c] <=> ADP[c] + Pi[c]
							dATP[c]	1
	BS	dCTP de novo synthesis		O2[s];glucose[s];NH3[s];Pi[s]			H2O[s];CO2[s]			ATP[c] + H2O[c] <=> ADP[c] + Pi[c]
							dCTP[c]	1
	BS	dGTP de novo synthesis		O2[s];glucose[s];NH3[s];Pi[s]			H2O[s];CO2[s]			ATP[c] + H2O[c] <=> ADP[c] + Pi[c]
							dGTP[c]	1
	BS	dTTP de novo synthesis		O2[s];glucose[s];NH3[s];Pi[s]			H2O[s];CO2[s]			ATP[c] + H2O[c] <=> ADP[c] + Pi[c]
							dTTP[c]	1
#	Uptake of essential amino acids																	Protein synthesis is an essential and continuous activity of all cells and the major function of some cells [ISSN:9780443068508]. It is necessary to have essential amino acids for the protein synthesis.
	SU	Histidine uptake		histidine[s]	1	1	histidine[c]	1
	SU	Isoleucine uptake		isoleucine[s]	1	1	isoleucine[c]	1
	SU	Leucine uptake		leucine[s]	1	1	leucine[c]	1
	SU	Lysine uptake		lysine[s]	1	1	lysine[c]	1
	SU	Methionine uptake		methionine[s]	1	1	methionine[c]	1
	SU	Phenylalanine uptake		phenylalanine[s]	1	1	phenylalanine[c]	1
	SU	Threonine uptake		threonine[s]	1	1	threonine[c]	1
	SU	Tryptophan uptake		tryptophan[s]	1	1	tryptophan[c]	1
	SU	Valine uptake		valine[s]	1	1	valine[c]	1
#	De novo synthesis of key intermediates																	Respiration is the process through which energy stored in organic molecules is released to do metabolic work. A stepwise process conducted in all living cells, it is controlled by enzymes, and releases carbon dioxide and water. Glycolysis is the breakdown of a 6‐carbon glucose molecule into two molecules of 3‐carbon pyruvate; it takes place in the cytoplasm of all living cells. [Taylor et al., Ma…
	IC	Glycerate 3-phosphate de novo synthesis		O2[s];glucose[s];Pi[s]			3-phospho-D-glycerate[c]	1										All living cells have three fundamental requirements: energy (ATP), reducing power (NADPH), and starting materials for biosynthesis. Four sugar phosphates: triose phosphates (dihydroxyacetone phosphate and 3-phosphoglyceraldehyde), tetrose phosphate, pentose phosphate, and hexose phosphate; three a-keto acids: pyruvate, oxaloacetate, and a-ketoglutarate; two activated carboxylic acids: acetyl CoA…
							CO2[s];H2O[s]											The glycolytic reaction sequence is thought to have been among the earliest of all biochemical processes to evolve. It uses no molecular oxygen and occurs readily in an anaerobic environment. All of its reactions occur free in the cytoplasm; none is associated with any organelle or membrane structure. Every living creature is capable of carrying out glycolysis [ ISBN-10: 0073383074].
	IC	Mitochondrial acetyl-CoA de novo synthesis		O2[s];glucose[s]			CO2[s];H2O[s]			acetyl-CoA[m] => CoA[m]	1							Acetyl CoA is synthesized in the mitochondria of all cells as a by-product of the pyruvate dehydrogenase complex.
	IC	Mitochondrial AKG de novo synthesis		O2[s];glucose[s]			AKG[m]	1
							CO2[s];H2O[s]
	IC	Erythrose 4-phosphate de novo synthesis		O2[s];glucose[s];Pi[s]			erythrose-4-phosphate[c]	1										Pentose phosphate pathway is essentially a scenic bypass route around the first stage of glycolisis that generates NADPH and ribose 5-phosphate. All cells require NADPH for reductive detoxification and most cells require ribose 5-P for nucleotide synthesis. Pentose phosphate pathway is present in all cells [ISBN-10: 078177022X].
							CO2[s];H2O[s]
	IC	Fructose 6-phosphate de novo synthesis		O2[s];glucose[s];Pi[s]			fructose-6-phosphate[c]	1
							CO2[s];H2O[s]
	IC	Glyceraldehyde 3-phosphate de novo synthesis		O2[s];glucose[s];Pi[s]			GAP[c]	1
							CO2[s];H2O[s]
	IC	Glucose 6-phosphate de novo synthesis		O2[s];glucose[s];Pi[s]			glucose-6-phosphate[c]	1
							CO2[s];H2O[s]
	IC	Mitochondrial oxaloacetate de novo synthesis		O2[s];glucose[s];Pi[s]			OAA[m]	1
							CO2[s];H2O[s]
	IC	Phosphoenolpyruvate de novo synthesis		O2[s];glucose[s];Pi[s]			PEP[c]	1
							CO2[s];H2O[s]
	IC	Pyruvate de novo synthesis		O2[s];glucose[s];Pi[s]			pyruvate[c]	1
							CO2[s];H2O[s]
	IC	Ribose 5-phosphate de novo synthesis		O2[s];glucose[s];Pi[s]			ribose-5-phosphate[c]	1										All cells require certain levels of NADPH and ribose–5–phosphate, and the biochemical reaction mediated by transketolase is crucial for maintaining the appropriate levels of both molecules [http://pubs.niaaa.nih.gov/publications/arh27-2/134-142.htm]
							CO2[s];H2O[s]
	IC	Mitochondrial succinyl-CoA de novo synthesis		O2[s];glucose[s];Pi[s]			CO2[s];H2O[s]			succinyl-CoA[m] => CoA[m]	1
#	De novo synthesis of other compounds
	BS	Cholesterol de novo synthesis		O2[s];glucose[s]			cholesterol[c]	1										Cholesterol is widely distributed in the animal kingdom and occurs in all cell membranes. Even though the majority of body cholesterol is synthesized by the liver and secreted as circulating lipoproteins, all cells in the body have genomic information for cholesterol biosynthesis. Cholesterol biosynthesis is under feedback regulation, and the cellular and circulating cholesterol levels are tightl…
							CO2[s];H2O[s]
#	Protein turnover
	BS	Protein synthesis from AAs		O2[s];glucose[s];NH3[s];H2O[s]			albumin[c]	0.0001										Protein synthesis is an essential and continuous activity of all cells and the major function of some cells [ISSN:9780443068508]. Here we exemplified for the synthesis of albumin.
				arginine[s];histidine[s];lysine[s];methionine[s];phenylalanine[s];tryptophan[s];tyrosine[s];alanine[s];glycine[s];serine[s];threonine[s];aspartate[s];glutamate[s];asparagine[s];glutamine[s];isoleucine[s];leucine[s];proline[s];valine[s];cysteine[s]			CO2[s];H2O[s];H2S[s];urea[s]
#	Electron transport chain and TCA																	The tricarboxylic acid (TCA) cycle, also called the citric acid cycle or Krebs cycle, includes eight enzyme-catalysed chemical reactions, which are of central importance in all living cells. The purpose of the TCA is the complete oxidation of acetyl carbons from acetyl coenzyme A (Acetyl-CoA) with the subsequent formation of NADH and FADH2 [Brain Energy Metabolism in Health and Disease, DOI: 10.5…
	ER	Oxidative phosphorylation		succinate[m];NADH[m];H+[m]	1	1	fumarate[m];NAD+[m]	1	1	ATP[m] + H2O[m] => ADP[m] + Pi[m]	1
				O2[s]			H2O[s]
	ER	Oxidative decarboxylation		pyruvate[m];NAD+[m];CoA[m]	1	1	acetyl-CoA[m];NADH[m];H+[m];CO2[s]	1	1
	ER	Krebs cycle NADH		acetyl-CoA[m];GDP[m];ubiquinone[m]	1	1	CoA[m];ubiquinol[m];GTP[m]	1	1
				NAD+[m]	3	3	NADH[m]	3	3
				Pi[m];H2O[s]			CO2[s];H+[c];H+[m]
	ER	Ubiquinol-to-proton		ubiquinol[m]	1	1	ubiquinone[m]	1	1									Aerobic power is derived from oxidation of substrates through aerobic biochemical pathways in the cytoplasm and mitochondria (glycolysis, tricarboxylic acid cycle, electron transport chain) in all cells that have sufficient O2 available [PMID: 23861968]. Reactive oxygen species (ROS) are formed via leakage from the mitochondrial electron transport chain in all cells during normal aerobic metaboli…
				O2[s];H+[m]			H2O[s]
							H+[c]	6
	ER	Ubiquinol-to-ATP		ubiquinol[m]	1	1	ubiquinone[m]	1	1	ATP[m] + H2O[m] => ADP[m] + Pi[m]	1
				O2[s];H+[m]			H2O[s];H+[m];H+[c]
#	Beta oxidation of fatty acids																	The process of β-oxidation is common to all eukaryotic and prokaryotic organisms [PMID: 10521521]. Mitochondria are cell organellae known to be distributed in all types of animal cells and tissues [PMID: 19875848].
	SU	Beta oxidation of saturated FA		stearate[s]	1	1	H2O[s];CO2[s]			ATP[c] + H2O[c] => ADP[c] + Pi[c]
				O2[s]
	SU	Beta oxidation of long-chain FA		12,15,18,21-tetracosatetraenoic acid[s]	1	1	H2O[s];CO2[s]
				O2[s]
	SU	Beta oxidation of odd-chain FA		margaric acid[s]	1	1	H2O[s];CO2[s]			ATP[c] + H2O[c] => ADP[c] + Pi[c]
				O2[s]
	SU	Beta oxidation of unsaturated fatty acid (n-9)		ximenic acid[s]	1	1	H2O[s];CO2[s]
				O2[s]
	SU	Beta oxidation of unsaturated fatty acid (n-6)		linoleate[s]	1	1	H2O[s];CO2[s]			ATP[c] + H2O[c] => ADP[c] + Pi[c]
				O2[s]
	SU	Uptake and beta oxidation of all NEFAs		NEFA blood pool in[x]	1	1	H2O[s];CO2[s]			ATP[c] + H2O[c] => ADP[c] + Pi[c]
				O2[s]
#	De novo synthesis of phospholipids																	Lipids are synthesised by all cells in order to maintain the constant turnover of cell membranes. All cells are bounded by an external lipid membrane, called the plasma membrane or plasmalemma PM, which serves as a dynamic interface with the external environment [ISSN:9780443068508].
	SU	Choline uptake		choline[s]	1	1	choline[c]	1	1									Phospholipids are the major components of all cellular membranes. The most common phospholipid head group in eukaryotes is choline [PMID: 19706413]. Choline can be acquired through other mechanisms, such as the transporters that maintain choline phospholipid synthesis in all cells [PMID: 23141292].
	SU	Inositol uptake		inositol[s]	1	1	inositol[c]	1	1
	BS	Phosphatidylcholine de novo synthesis		choline[s];glucose[s];O2[s];NEFA blood pool in[s];Pi[s]			PC-LD pool[c]	1		ATP[c] + H2O[c] <=> ADP[c] + Pi[c]								All living cells and many of the tiny organelles internal to cells are bounded by thin membranes [PMID: 19706413]. These membranes are composed primarily of phospholipids and proteins and are typically described as phospholipid bi-layers [http://hyperphysics.phy-astr.gsu.edu]. As choline uptake is essential for phosphatidylcholine synthesis in all cells, it makes sense that the body may have deve…
							H2O[s];CO2[s]
	BS	Phosphatidylethanolamine de novo synthesis		ethanolamine[s];glucose[s];O2[s];NEFA blood pool in[s];Pi[s]			PE-LD pool[c]	1		ATP[c] + H2O[c] <=> ADP[c] + Pi[c]
							H2O[s];CO2[s]
	BS	Phosphatidylserine de novo synthesis		serine[s];glucose[s];O2[s];NEFA blood pool in[s];Pi[s]			PS-LD pool[c]	1		ATP[c] + H2O[c] <=> ADP[c] + Pi[c]
							H2O[s];CO2[s]
	BS	Phosphatidylinositol de novo synthesis		inositol[s];glucose[s];O2[s];NEFA blood pool in[s];Pi[s]			PI pool[c]	1		ATP[c] + H2O[c] <=> ADP[c] + Pi[c]
							H2O[s];CO2[s]
#	Vitamins and co-factors
	BS	Thiamin phosphorylation to TPP		thiamin[s];Pi[s];O2[s];H2O[s]			thiamin-PP[c]	1		ATP[c] + H2O[c] <=> ADP[c] + Pi[c]								Thiamine or vitamin B-1, is an essential constituent of all cells since it is a cofactor for two enzyme complexes involved in the citric acid cycle, pyruvate dehydrogenase and α-ketoglutarate dehydrogenase. Thiamine is synthesized by plants, but it is a dietary requirement for humans and other animals [PMID: 8541506]. Thiamine and the thiamine– using enzymes are present in all cells of the body […
							H2O[s]
	BS	Coenzyme A synthesis from pantothenate		pantothenate[s];cysteine[s];glucose[s];O2[s];H2O[s];Pi[s];NH3[s]			CoA[c]	1		ATP[c] + H2O[c] <=> ADP[c] + Pi[c]								Coenzyme A (CoA) and its derivatives are essential cofactors for ∼4% of all cellular enzymes and participate in numerous biochemical pathways in all living organisms [PMID: 12906818;PMID: 21551303].
							H2O[s];CO2[s]
	BS	FAD synthesis from riboflavin		O2[s];glucose[s];NH3[s];Pi[s];riboflavin[s]			FAD[c]	1										Riboflavin is a water-soluble B vitamin that helps produce energy in all cells. All animal cells are capable of riboflavin uptake, whereas many microorganisms have distinct systems for riboflavin excretion to the medium [doi: 10.1128/MMBR.00030-10].
							H2O[s];CO2[s]
	BS	Heme biosynthesis		O2[s];NH3[s];glucose[s];Fe2+[s]			heme[c]	1		ATP[c] + H2O[c] <=> ADP[c] + Pi[c]								Hemoproteins are involved in a broad spectrum of crucial biologic functions including oxygen binding (hemoglobins), oxygen metabolism (oxidases, peroxidases, catalases, and hydroxylases), and electron transfer (cytochromes). Therefore, heme is formed in almost all living systems, except for a few obligatory anaerobes and certain unicellular organisms auxotrophic for porphyrins and/or heme. All an…
							H2O[s];CO2[s]
#	Growth
	GR	Growth on Ham's media		arginine[s]			H2O[s]
				histidine[s]			CO2[s]
				lysine[s]			urea[s]
				methionine[s]			H2S[s]
				phenylalanine[s]			biomass[x]	1
				tryptophan[s]
				tyrosine[s]
				alanine[s]
				glycine[s]
				serine[s]
				threonine[s]
				aspartate[s]
				glutamate[s]
				asparagine[s]
				glutamine[s]
				isoleucine[s]
				leucine[s]
				proline[s]
				valine[s]
				cysteine[s]
				thiamin[s]
				hypoxanthine[s]
				folate[s]
				biotin[s]
				pantothenate[s]
				choline[s]
				inositol[s]
				nicotinamide[s]
				pyridoxine[s]
				riboflavin[s]
				thymidine[s]
				aquacob(III)alamin[s]
				lipoic acid[s]
				glucose[s]
				sulfate[s]
				NEFA blood pool in[s]
				linoleate[s]
				linolenate[s]
				O2[s]
				H2O[s]
				retinoate[s]
				Fe2+[s]
				Pi[s]
				apocytochrome-C[c]		1e-05
				apoA1[c]		1e-05
#	Energetic and redox controls. These are for making sure that the model can have no futile cycles
#	C	Net-production of protons	TRUE	O2[s]			H+[s]	1		H+[c] <=> H+[s]
#										H+[m] <=> H+[c]
#										H+[p] <=> H+[c]
#										H+[g] <=> H+[c]
#										H+[r] <=> H+[c]
#										H+[l] <=> H+[c]
#										H+[n] <=> H+[c]
#	C	Protons from water	TRUE	H2O[s]			H+[s]	1		H+[c] <=> H+[s]
#							O2[s]			H+[m] <=> H+[c]
#										H+[p] <=> H+[c]
#										H+[g] <=> H+[c]
#										H+[r] <=> H+[c]
#										H+[l] <=> H+[c]
#										H+[n] <=> H+[c]
#										H+[c] <=> H+[s]
#	C	Oxygen from water	TRUE	H2O[s]			O2[s]	1		H+[c] <=> H+[s]
#							H+[s]			H+[m] <=> H+[c]
#										H+[p] <=> H+[c]
#										H+[g] <=> H+[c]
#										H+[r] <=> H+[c]
#										H+[l] <=> H+[c]
#										H+[n] <=> H+[c]
#										H+[c] <=> H+[s]
#	C	Rephosphorylation of ATP in cytoplasm	TRUE	H2O[c];O2[c]			H2O[c];O2[c]			ATP[c] + H2O[c] => ADP[c] + Pi[c]	1
#	C	Rephosphorylation of ATP in mitochondria	TRUE	H2O[m];O2[m]			H2O[m];O2[m]			ATP[m] + H2O[m] => ADP[m] + Pi[m]	1
#	C	Rephosphorylation of ATP in peroxisome	TRUE	H2O[p];O2[p]			H2O[p];O2[p]			ATP[p] + H2O[p] => ADP[p] + Pi[p]	1
#	C	Rephosphorylation of ATP in Golgi	TRUE	H2O[g];O2[g]			H2O[g];O2[g]			ATP[g] + H2O[g] => ADP[g] + Pi[g]	1
#	C	Rephosphorylation of ATP in endoplasmatic reticulum	TRUE	H2O[r];O2[r]			H2O[r];O2[r]			ATP[r] + H2O[r] => ADP[r] + Pi[r]	1
#	C	Rephosphorylation of ATP in nucleus	TRUE	H2O[n];O2[n]			H2O[n];O2[n]			ATP[n] + H2O[n] => ADP[n] + Pi[n]	1
#	C	Rephosphorylation of ATP in lysosome	TRUE	H2O[l];O2[l]			H2O[l];O2[l]			ATP[l] + H2O[l] => ADP[l] + Pi[l]	1
#	C	Rephosphorylation of ATP from protons	TRUE	H2O[c];O2[c];H+[c]			H2O[c];O2[c]			ATP[c] + H2O[c] => ADP[c] + Pi[c]	1
#	C	Generation of proton gradient over mitochondrial membrane	TRUE							H+[c] => H+[m]	1
#	C	Generation of proton gradient over plasma membrane	TRUE							H+[s] => H+[c]	1
#	C	Generation of sodium gradient over plasma membrane	TRUE							Na+[s] => Na+[c]	1
#	C	Generation of potassium gradient over plasma membrane	TRUE							K+[c] => K+[s]	1
#	C	Generation of reduction potential in cytoplasm	TRUE	H+[c];O2[s]			H2O[s]			2 NADH[c] + O2[c] + 2 H+[c] => 2 NAD+[c] + 2 H2O[c]	1
#										ATP[c] + H2O[c] <=> ADP[c] + Pi[c]
#										NADPH[c] + NAD+[c] <=> NADP+[c] + NADH[c]
#	C	Generation of reduction potential in mitochondria	TRUE	H+[m];O2[s]			H2O[s]			2 NADH[m] + O2[m] + 2 H+[m] => 2 NAD+[m] + 2 H2O[m]	1
#										ATP[m] + H2O[m] <=> ADP[m] + Pi[m]
#										NADPH[m] + NAD+[m] <=> NADP+[m] + NADH[m]
#	C	Generation of reduction potential in peroxisome	TRUE	H+[p];O2[s]			H2O[s]			2 NADH[p] + O2[p] + 2 H+[p] => 2 NAD+[p] + 2 H2O[p]	1
#	C	Generation of reduction potential in cytoplasm (FADH2)	TRUE	H+[c];O2[s]			H2O[s]			FADH2[c] + O2[c] => FAD[c] + H2O[c]	1
#	C	Generation of reduction potential in mitochondria (FADH2)	TRUE	H+[m];O2[s]			H2O[s]			FADH2[m] + O2[m] => FAD[m] + H2O[m]	1
#	C	Generation of reduction potential in peroxisome (FADH2)	TRUE	H+[p];O2[s]			H2O[s]			FADH2[p] + O2[p] => FAD[p] + H2O[p]	1

## Sheet: Dataset 3
	No. Of
CL-GEMs	GENES	Reactions	Reactions Carry Flux	Metabolites	Cell specific genes	Cell specific metabolites	Cell specific reactions	Average Expression CL-GEM	Average Expression CL-GEMS-specific genes
A-431 Epidermoid carcinoma cell line	2193	5297	2914	4245	8	1	5	34.9	4.36
A-549 Lung carcinoma cell line	2318	5574	3335	4382	8	7	11	51.4	10.66
CACO-2 Colon adenocarcinoma cell line	2271	5472	2955	4326	17	0	7	48.9	22.27
HEK 293 Embryonal kidney cell line	2287	5274	2856	4220	10	1	8	43.5	29.45
HeLa Cervical epithelial adenocarcinoma cell line	2267	5570	3340	4397	7	3	10	56.0	4.85
Hep-G2 Hepatocellular carcinoma cell line	2273	5646	3431	4432	41	15	34	58.1	27.40
MCF-7 Metastatic breast adenocarcinoma cell line	2243	5402	3153	4318	6	2	10	51.0	14.80
PC-3 Prostate adenocarcinoma cell line	2297	5431	3328	4263	9	1	8	45.4	14.23
RT-4 Urinary bladder transitional cell carcinoma cell line	2251	5584	3326	4407	20	4	19	46.2	17.60
U-2 OS Osteosarcoma cell line	2328	5452	3221	4333	22	1	4	35.2	12.34
U-251 MG Glioblastoma cell line	2194	5320	3292	4209	1	1	8	34.0	13

## Sheet: Dataset 4
Genes	A-431	A-549	CACO-2	HEK 293	HeLa	Hep-G2	MCF-7	PC-3	RT-4	U-2 OS	U-251 MG
A-431	0	337	376	364	298	432	304	290	326	381	337
A-549	337	0	353	317	275	383	291	297	357	350	362
CACO-2	376	353	0	364	358	356	362	362	368	419	443
HEK 293	364	317	364	0	298	426	290	288	364	321	341
HeLa	298	275	358	298	0	396	306	266	328	321	331
Hep-G2	432	383	356	426	396	0	412	448	452	471	455
MCF-7	304	291	362	290	306	412	0	294	314	351	363
PC-3	290	297	362	288	266	448	294	0	346	313	315
RT-4	326	357	368	364	328	452	314	346	0	415	409
U-2 OS	381	350	419	321	321	471	351	313	415	0	314
U-251 MG	337	362	443	341	331	455	363	315	409	314	0
Reactions	A-431	A-549	CACO-2	HEK 293	HeLa	Hep-G2	MCF-7	PC-3	RT-4	U-2 OS	U-251 MG
A-431	0	587	577	467	527	643	449	482	591	499	639
A-549	587	0	474	560	330	368	442	363	408	528	610
CACO-2	577	474	0	490	590	466	504	487	552	508	574
HEK 293	467	560	490	0	624	666	522	479	560	522	602
HeLa	527	330	590	624	0	452	458	419	424	514	584
Hep-G2	643	368	466	666	452	0	516	531	510	628	574
MCF-7	449	442	504	522	458	516	0	461	416	470	560
PC-3	482	363	487	479	419	531	461	0	517	509	441
RT-4	591	408	552	560	424	510	416	517	0	532	656
U-2 OS	499	528	508	522	514	628	470	509	532	0	576
U-251 MG	639	610	574	602	584	574	560	441	656	576	0
Metabolites	A-431	A-549	CACO-2	HEK 293	HeLa	Hep-G2	MCF-7	PC-3	RT-4	U-2 OS	U-251 MG
A-431	0	305	303	239	286	329	181	208	256	264	312
A-549	305	0	258	270	195	208	218	225	193	325	363
CACO-2	303	258	0	222	351	240	292	235	269	301	269
HEK 293	239	270	222	0	317	330	292	169	267	295	281
HeLa	286	195	351	317	0	275	213	268	208	298	348
Hep-G2	329	208	240	330	275	0	242	319	247	357	305
MCF-7	181	218	292	292	213	242	0	229	185	267	319
PC-3	208	225	235	169	268	319	229	0	278	292	240
RT-4	256	193	269	267	208	247	185	278	0	284	412
U-2 OS	264	325	301	295	298	357	267	292	284	0	306
U-251 MG	312	363	269	281	348	305	319	240	412	306	0

## Sheet: Dataset 5 
consume + release -
PC-3			A-549			MCF-7			U-251
Metabolite	Flux		Metabolite	Flux		Metabolite	Flux		Metabolite	Flux
octanoic	-3.3033		propanoate	-0.0018278		propanoate	7.8515e-05		propanoate	-0.0053107
NEFA	13.7561		octanoic	-2.5924		NEFA	9.435		NEFA	27.6375
glucose	227.027		NEFA	7.8745		glucose	61.967		glucose	206.734
linoleate	-2.1542		glucose	99.1902		linoleate	-1.4771		linoleate	-1.0542
linolenate	-0.52686		linoleate	-1.4795		histidine	-0.42186		histidine	-1.0984
histidine	-1.0721		histidine	-0.40935		isoleucine	-4.5346		isoleucine	-3.8879
isoleucine	-8.6646		isoleucine	-5.2841		leucine	-4.8616		leucine	-4.9765
leucine	-10.1563		leucine	-5.5398		lysine	-3.7669		lysine	-5.113
lysine	-9.6043		lysine	-3.3158		methionine	-1.512		methionine	-1.489
methionine	-2.996		methionine	-1.461		phenylalanine	-0.42186		phenylalanine	-1.6873
phenylalanine	-1.0721		phenylalanine	-0.40935		threonine	-2.1126		threonine	-3.0064
threonine	-5.2538		threonine	-2.1082		tryptophan	-0.42186		tryptophan	-0.66442
tryptophan	-1.0721		tryptophan	-0.40935		valine	-2.5502		valine	-3.6623
valine	-6.6171		valine	-2.4603		H2O	0.012347		H2O	-0.59096
H2O	-71.4224		O2	-20.4006		O2	-47.1389		O2	-112.284
O2	-12.6469		alanine	-2.1996		CO2	-32.3697		alanine	-13.0266
CO2	-14.7404		asparagine	1.5594		alanine	-2.0184		asparagine	1.3246
alanine	-16.6568		glutamine	29.8337		asparagine	1.24		glutamine	65.3843
asparagine	3.1629		tyrosine	1.8834		glutamine	18.1648		tyrosine	2.0973
glutamine	77.053		cysteine	-11.1054		tyrosine	1.7553		arginine	1.4308
tyrosine	4.0812		arginine	2.4472		cysteine	-0.66829		glycine	2.5029
cysteine	-15.9667		glycine	1.6347		arginine	2.7083		proline	-2.9519
arginine	1.0848		serine	4.9386		glycine	1.4082		serine	10.0712
glycine	1.215		aspartate	0.70146		proline	0.20996		aspartate	2.2921
proline	0.22629		glutamate	-7.9658		serine	5.5838		glutamate	-7.0778
serine	11.0978		Pi	-0.00086529		aspartate	1.8467		Pi	-0.45415
aspartate	3.1224		NH3	-5.4016		glutamate	1.411		NH3	-3.3269
glutamate	-8.318		HCO3-	-27.1411		Pi	-0.012347		Fe2+	0.14877
Pi	-0.020417		H+	-21.0952		NH3	-2.8121		HCO3-	-28.9984
NH3	-23.3126		choline	0.41451		HCO3-	-0.80866		choline	0.61002
HCO3-	-55.585		ethanolamine	-5.576		choline	0.42717		ethanolamine	-8.3128
choline	1.0856		glycerol	-5.5783		ethanolamine	-4.8705		acetate	-178.365
acetate	-5.736		acetate	-13.8266		acetate	-47.4465		ornithine	-56.8303
ornithine	-64.2239		ornithine	-29.9891		ornithine	-30.0037		D-alanine	15.0359
hyaluronate	-14.587		dopamine	-1.474		5-formyl-THF	0.24872		5-formyl-THF	0.064219
acetoacetate	-0.46464		5-formyl-THF	1.6655		acetoacetate	-0.42157		heme	-0.14877
(R)-3-hydroxybutanoate	-8.9648		hyaluronate	-5.3681		L-lactate	-41.7375		hyaluronate	-9.801
L-lactate	-324.861		acetoacetate	-2.8553		fructose	-38.4359		acetoacetate	0.0019159
ITP	1.1962		L-lactate	-145.788		ADP-ribose	0.012519		L-lactate	-333.442
homoserine	1.5779		folate	-0.0041525		folate	0.0022124		folate	0.0029855
citrulline	-0.012755		ITP	0.15751		homoserine	0.6349		ITP	0.24589
2-hydroxybutyrate	-7.6835		homoserine	0.63179		citrulline	0.082847		homoserine	0.91356
5-methyl-THF	-0.85181		citrulline	0.063412		2-hydroxybutyrate	-3.4158		citrulline	0.0084588
adenine	-0.00011214		2-hydroxybutyrate	-3.3823		5-methyl-THF	-0.66829		2-hydroxybutyrate	-3.0883
adenosine	-0.045929		pentaglutamyl-folate(DHF)	0.68356		adenine	-0.00093523		pentaglutamyl-folate(DHF)	1.6422
ADP	0.0072082		5-methyl-THF	-1.2667		adenosine	-0.00040792		5-methyl-THF	-0.067205
AKG	-4.7953e-05		adenine	-0.013045		ADP	0.0012202		ADP	0.22523
AMP	-0.0072082		adenosine	0.15095		AKG	-0.0015523		AKG	-0.00049235
cys-gly	-1.4263		ADP	0.000274		AMP	-0.0012202		AMP	-0.00097219
CMP	-0.0018517		AKG	-0.0023756		CMP	-0.0015891		androsterone	-2.278
cytidine	0.0082057		AMP	-0.000274		cytidine	0.0021187		CMP	-0.00087285
deoxycytidine	0.0069718		bilirubin-monoglucuronoside	-0.030536		deoxycytidine	0.0018937		cytidine	0.0018428
deoxyguanosine	0.42883		bilirubin	0.030536		deoxyuridine	0.0020755		deoxycytidine	-0.036108
deoxyuridine	-0.050484		cholesterol	-0.019302		GDP	0.0020071		dihydrofolate	-1.6422
formate	-1.4419		CMP	-0.00012305		GMP	-0.00063611		deoxyuridine	0.0014005
(5-L-glutamyl)-L-amino	-1.4263		dihydrofolate	-0.68356		hypoxanthine	0.021934		GDP	0.00089668
GDP	0.0024837		deoxyuridine	-0.0057367		inosine	-0.00024905		GMP	-0.00064299
GMP	-0.0024837		GDP	0.00014395		THF	0.41736		GSSG	-0.0039584
GSSG	-0.04739		GMP	-0.00014395		thymine	-7.9265e-05		GSH	0.0079169
hypoxanthine	0.053328		H2O2	2.1013		thymidine	0.0015529		inosine	-0.00025369
inosine	-0.0027807		hypoxanthine	0.023896		UDP	0.0045704		cystine	0.50882
cystine	8.318		inosine	-1.8447e-05		UMP	-0.0045704		O2-	31.9044
O2-	50.8988		cystine	5.2316		uracil	-0.0084013		progesterone	2.278
THF	0.85181		O2-	6.3367		urea	-2.3693		thymidine	-0.00086069
thymine	-0.0019418		prostaglandin	-0.061072		uridine	0.0068026		UDP	0.001755
thymidine	-0.0247		prostaglandin	-1.4326		UTP	0.61997		UMP	-0.001755
UDP	0.0070219		THF	-0.39456		XTP	0.28912		uridine	0.0062584
UMP	-0.0070219		thymine	-0.0022637		ADP-glucose	0.31787		UTP	0.91994
uracil	-0.018395		thymidine	0.0012247		D-glucitol	-0.014345		XTP	0.44555
uridine	-0.002782		UDP	0.00020123					D-glucitol	-0.077356
UTP	1.6717		UMP	-0.00020123					albumin	-0.030995
D-glucitol	-0.080798		uracil	-0.011087					cholesterol-ester	0.80726
cholesterol-ester	1.0721		urea	-2.1013
			uridine	-0.010204
			UTP	0.63403
			XTP	0.30292
			D-glucitol	-0.05528
			cholesterol-ester	0.54829

## Sheet: Dataset 6
Reactions carry flux	A-431	A-549	CACO-2	HEK 293	HeLa	Hep-G2	MCF-7	PC-3	RT-4	U-2 OS	U-251 MG
A-431	0	725	359	346	660	825	629	704	790	623	738
A-549	725	0	616	635	221	246	372	149	299	334	339
CACO-2	359	616	0	283	685	626	588	683	751	584	763
HEK 293	346	635	283	0	666	731	505	664	612	539	710
HeLa	660	221	685	666	0	321	387	248	274	337	376
Hep-G2	825	246	626	731	321	0	462	285	361	432	389
MCF-7	629	372	588	505	387	462	0	391	359	264	361
PC-3	704	149	683	664	248	285	391	0	316	353	320
RT-4	790	299	751	612	274	361	359	316	0	383	348
U-2 OS	623	334	584	539	337	432	264	353	383	0	453
U-251 MG	738	339	763	710	376	389	361	320	348	453	0
	Distance		Heterogeneity
CL-GEMs	Reactions All	Reactions Carry Flux	Reactions All	Reactions Carry Flux
A-431	546	640	0.722739	0.783001
A-549	467	394	0.704817	0.724214
CACO-2	522	594	0.717585	0.773962
HEK 293	549	569	0.723368	0.768752
HeLa	492	418	0.710797	0.73138
Hep-G2	535	468	0.720405	0.745072
MCF-7	480	432	0.707966	0.735372
PC-3	469	411	0.705307	0.729333
RT-4	517	449	0.716481	0.740049
U-2 OS	529	430	0.719112	0.73481
U-251 MG	582	480	0.730061	0.74814

## Sheet: Dataset 7
A-431	A-549	-149.627	-50.4016	48.8237
A-431	CACO-2	-123.824	-24.5984	74.6269
A-431	HEK 293	-62.0678	37.1575	136.383
A-431	HeLa	-47.6977	51.5276	150.753
A-431	Hep-G2	-217.43	-118.205	-18.9794
A-431	MCF-7	-86.7371	12.4882	111.713
A-431	PC-3	-104.06	-4.83465	94.3906
A-431	RT-4	-110.611	-11.3858	87.8395
A-431	U-2 OS	-14.4379	84.7874	184.013
A-431	U-251 MG	-22.493	76.7323	175.958
A-549	CACO-2	-73.4221	25.8031	125.028
A-549	HEK 293	-11.6662	87.5591	186.784
A-549	HeLa	2.70384	101.929	201.154
A-549	Hep-G2	-167.028	-67.8031	31.4221
A-549	MCF-7	-36.3355	62.8898	162.115
A-549	PC-3	-53.6584	45.5669	144.792
A-549	RT-4	-60.2095	39.0157	138.241
A-550	U-2 OS	35.9637	135.189	234.414
A-551	U-251 MG	27.9086	127.134	226.359
CACO-2	HEK 293	-37.4694	61.7559	160.981
CACO-2	HeLa	-23.0993	76.126	175.351
CACO-2	Hep-G2	-192.832	-93.6063	5.61899
CACO-2	MCF-7	-62.1387	37.0866	136.312
CACO-2	PC-3	-79.4615	19.7638	118.989
CACO-2	RT-4	-86.0127	13.2126	112.438
CACO-2	U-2 OS	10.1605	109.386	208.611
CACO-2	U-251 MG	2.10542	101.331	200.556
HEK 293	HeLa	-84.8552	14.3701	113.595
HEK 293	Hep-G2	-254.587	-155.362	-56.1369
HEK 293	MCF-7	-123.895	-24.6693	74.556
HEK 293	PC-3	-141.217	-41.9921	57.2332
HEK 293	RT-4	-147.769	-48.5433	50.682
HEK 293	U-2 OS	-51.5954	47.6299	146.855
HEK 294	U-251 MG	-59.6505	39.5748	138.8
HeLa	Hep-G2	-268.958	-169.732	-70.507
HeLa	MCF-7	-138.265	-39.0394	60.1859
HeLa	PC-3	-155.587	-56.3622	42.8631
HeLa	RT-4	-162.139	-62.9134	36.3119
HeLa	U-2 OS	-65.9654	33.2598	132.485
HeLa	U-251 MG	-74.0206	25.2047	124.43
Hep-G2	MCF-7	31.4676	130.693	229.918
Hep-G2	PC-3	14.1448	113.37	212.595
Hep-G2	RT-4	7.59361	106.819	206.044
Hep-G2	U-2 OS	103.767	202.992	302.217
Hep-G2	U-251 MG	95.7117	194.937	294.162
MCF-7	PC-3	-116.548	-17.3228	81.9025
MCF-7	RT-4	-123.099	-23.874	75.3513
MCF-7	U-2 OS	-26.9261	72.2992	171.525
MCF-7	U-251 MG	-34.9812	64.2441	163.469
PC-3	RT-4	-105.776	-6.55118	92.6741
PC-3	U-2 OS	-9.60325	89.622	188.847
PC-3	U-251 MG	-17.6584	81.5669	180.792
RT-4	U-2 OS	-3.05206	96.1732	195.399
RT-4	U-251 MG	-11.1072	88.1181	187.343
U-2 OS	U-251 MG	-107.28	-8.05512	91.1702

## Sheet: Dataset 8
Essential Metabolites	HMR Subsystems	Enzymes	COMPOSITION	MIRIAM	Category	Explanations	References
alanine	Alanine, aspartate and glutamate metabolism	See HMR database	C3H7NO2	obo.chebi:CHEBI:16977
asparagine	Alanine, aspartate and glutamate metabolism	See HMR database	C4H8N2O3	obo.chebi:CHEBI:17196
arginine	Arginine and proline metabolism	See HMR database	C6H14N4O2	obo.chebi:CHEBI:16467
proline	Arginine and proline metabolism	See HMR database	C5H9NO2	obo.chebi:CHEBI:17203
L-carnitine	Carnitine shuttle (mitochondrial)	See HMR database	C7H15NO3	obo.chebi:CHEBI:16347	AM developed for other conditions than cancer	l-aminocarnitine (L-AC), a carnitine analog was used for inhibiting fatty acid oxidation (FAO). L-AC inhibits carnitine palmitoyltransferase (CPT) with different sensitivities towards CPT1 and CPT2, as well as carnitine acylcarnitine translocase (CACT).	PMID:18077198
arachidonyl-carnitine	Carnitine shuttle (mitochondrial)	See HMR database	C27H45NO4
linoleic-carnitine	Carnitine shuttle (mitochondrial)	See HMR database	C25H45NO4
(R)-5-diphosphomevalonate	Cholesterol biosynthesis	ENSG00000163344	C6H14O10P2	obo.chebi:CHEBI:15899	Activity correlates with cancer progression	Gene expression analysis in human gastric cancer cell line treated with trichostatin A and S-adenosyl-L-homocysteine have shown that the expression of phosphomevalonate kinase (PMVK) is decreased (PMID:15467184).	PMID:15467184
(R)-5-phosphomevalonate	Cholesterol biosynthesis	ENSG00000167508	C6H13O7P	obo.chebi:CHEBI:17436	Same enzymes targeted, but not with AM	6-fluoromevalonate (Fmev), an inhibitor of diphospho mevalonate decarboxylase, blocked the synthesis of downstream mevalonate products, including prenyl-derived lipids, and prevented membrane localization of Ras in the myeloid cell line U.937 (PMID:9270019). Fmev completely prevented the proliferation of U.937 cells.	PMID:9270019;PMID:16524256
(R)-mevalonate	Cholesterol biosynthesis	ENSG00000110921	C6H12O4	obo.chebi:CHEBI:17710	Same enzymes targeted, but not with AM	Several investigators have suggested the involvement of (Mevalonate kinase) MVK and mevalonate 5-diphosphate decarboxylase (MDD) as important regulatory steps in the biosynthesis of cholesterol (PMID: 16524256).	PMID:16524256
HMG-CoA	Cholesterol biosynthesis	(ENSG00000113161);(ENSG00000117305;ENSG00000146151)	C27H44N7O20P3S	obo.chebi:CHEBI:15467	Same enzymes targeted, but not with AM	The rate limiting enzyme HMGCR that catalyze the reduction of Hydroxy-Methyl-Glutaryl-CoenzymeA (HMGCoA) to mevalonate is proposed for the treament of the HCC through the use of statins (PMID:22849701).	PMID:22849701
cholesterol	Cholesterol biosynthesis	See HMR database	C27H46O	obo.chebi:CHEBI:16113	Activity correlates with cancer progression	Enzymes involving in the synthesis of the cholesterol were targeted in different cancer studies (See metabolites in the liner pathway of cholesterol synthesis).
dimethylallyl-PP	Cholesterol biosynthesis	ENSG00000152904;ENSG00000160752;ENSG00000231087	C5H12O7P2	obo.chebi:CHEBI:16057	Same enzymes targeted, but not with AM	Nitrogen-containing bisphosphonates, including zoledronic acid, act by inhibiting farnesyl pyrophosphate synthase (FPPS), one of the key enzymes of the intracellular mevalonate pathway (PMID:10527849). This leads to a loss of prenylated small signaling proteins (Rho, Ras), and consequently, apoptosis in cancer cells (PMID:10385693,PMID:15332174).	PMID:10385693,PMID:15332174;PMID:15713990
farnesyl-PP	Cholesterol biosynthesis	ENSG00000148459;ENSG00000164494	C15H28O7P2	obo.chebi:CHEBI:17407	Activity correlates with cancer progression	Prenyl diphosphate synthase subunit 2 (PDSS2) is the essential but non-catalyzing subunit of prenyl diphosphate synthase, the first enzyme in CoQ10 biosynthesis. PDSS2 gene is constitutionally expressed in normal lung tissues at a high level (2.1 times of average genes, by AceView) [3] and [4]. This may due to its important function in CoQ10 biosynthesis, which is important for mitochondria funct…	PMID:23312889
geranyl-PP	Cholesterol biosynthesis	ENSG00000152904;ENSG00000160752;ENSG00000231087	C10H20O7P2	obo.chebi:CHEBI:17211	Same enzymes targeted, but not with AM	Nitrogen-containing bisphosphonates, including zoledronic acid, act by inhibiting farnesyl pyrophosphate synthase (FPPS), one of the key enzymes of the intracellular mevalonate pathway (PMID:10527849). This leads to a loss of prenylated small signaling proteins (Rho, Ras), and consequently, apoptosis in cancer cells (PMID:10385693,PMID:15332174).	PMID:10385693,PMID:15332174;PMID:15713990
isopentenyl-pPP	Cholesterol biosynthesis	(ENSG00000117682);(ENSG00000067064;ENSG00000148377);(ENSG00000148459;ENSG00000164494);(ENSG00000152904;ENSG00000160752;ENSG00000231087)	C5H12O7P2	obo.chebi:CHEBI:16584	Same enzymes targeted, but not with AM	The inhibition of geranylgeranyl diphosphate synthase induces apoptosis in K562 leukemia cells. This induction of apoptosis is in part dependent upon both geranylgeranyl diphosphate depletion and accumulation of farnesyl diphosphate.	PMID:18083912
lanosterol	Cholesterol biosynthesis	(ENSG00000001630);ENSG00000116133	C30H50O	obo.chebi:CHEBI:16521	Same enzymes targeted, but not with AM	Overexpression of 24-dehydrocholesterol reductase (DHCR24) has been observed in adrenal gland cancer cells (PMID:20465827). DHCR24 involvement in proliferation and secretion suggests that its downregulation may be a major mechanism causing prostate cancer evolution. DHCR24 may thus potentially decrease cell growth and steroid dependency in low-grade prostate cancer (PMID:20166102).	PMID:20465827;PMID:20166102
presqualene-PP	Cholesterol biosynthesis	ENSG00000079459	C30H52O7P2	obo.chebi:CHEBI:15442	Same enzymes targeted, but not with AM	The knockdown of FDFT1 mRNA expression or squalene synthase inhibition led to a significant decrease in prostate cancer cell proliferation (PMID:22546838). Additionally, human prostate cancer specimens expressed significantly higher levels of FDFT1 mRNA compared with noncancerous specimens.	PMID:22546838
squalene	Cholesterol biosynthesis	ENSG00000104549	C30H50	obo.chebi:CHEBI:15440	Same enzymes targeted, but not with AM	Aqualene epoxidase was associated with ER+ 7p+/8q+ breast cancer. Distant metastasis-free survival in stage I/II breast cancer cases was significantly inversely related to SQLE mRNA in multivariate Cox analysis (P<0.001) in two independent patient cohorts of 160 patients each (PMID:18728668). In the study using intact HepG2 cells, FR194738 inhibited cholesterol synthesis from [14C]acetate with an…	PMID:18728668;PMID:11716837
squalene 2,3-oxide	Cholesterol biosynthesis	ENSG00000160285	C30H50O	obo.chebi:CHEBI:15441	Same enzymes targeted, but not with AM	Stable cell lines that overexpress HDAC3 show a decrease in lanosterol synthase mRNA and have lower cholesterol concentrations compared with parental cells (PMID:17925399).	PMID:17925399
DNA-5-methylcytosine	Cysteine and methionine metabolism	See HMR database	C10H16N3O7P(C5H8O5PR)n(C5H8O5PR)n	kegg.compound:C02967
SAH	Cysteine and methionine metabolism	See HMR database	C14H20N6O5S	obo.chebi:CHEBI:16680	Same enzymes targeted, but not with AM	S-adenosylhomocysteine hydrolase inhibition by 3-deazaneplanocin A analogues induces anti-cancer effects in breast cancer cell lines and synergy with both histone deacetylase and HER2 inhibition (PMID:20556507).	PMID:20556507
SAM	Cysteine and methionine metabolism	See HMR database	C15H22N6O5S	obo.chebi:CHEBI:15414	Used as AM	Sinefungin is a DNA methyltransferase inhibitor and an analog of s-adenosyl-L-methionine (SAM) as indicated by previous studies. In studies investigating cytosine deamination by DNA methyltransferase, it was noted that the presence of Sinefungin increased the rate of deamination 103 fold in the presence of its analog SAM, and 104 in the absence of SAM. This may suggest that Sinefungin could be us…	PMID:15056663;PMID:11716715;PMID:8774911;PMID:659406
cysteine	Cysteine and methionine metabolism	See HMR database	C3H7NO2S	obo.chebi:CHEBI:17561
methionine	Cysteine and methionine metabolism	See HMR database	C5H11NO2S	obo.chebi:CHEBI:16643	Used as AM	Several l- and d-form amino acids were introduced into the anthraquinone skeleton and numerous derivatives were synthesized for the evaluation of anticancer activity. The screening tests showed that WRC-213, an l-methionine conjugation, was the most effective derivative to inhibit proliferative effect of human androgen-independent prostate cancer PC-3 cells (IC50=50 nM) (PMID: 18035333). WRC-213 …	PMID:18035333;PMID:6254144;PMID:9061049
10-formyl-THF	Folate metabolism	See HMR database	C20H23N7O7	obo.chebi:CHEBI:15637
5,10-methenyl-THF	Folate metabolism	See HMR database	C20H22N7O6	obo.chebi:CHEBI:15638
5,10-methylene-THF	Folate metabolism	See HMR database	C20H23N7O6	obo.chebi:CHEBI:1989
THF	Folate metabolism	See HMR database	C19H23N7O6	obo.chebi:CHEBI:15635
formate	Folate metabolism	See HMR database	CH2O2	obo.chebi:CHEBI:30751	Same enzymes targeted, but with other AM	The folic acid analog, A-methopterin, has been shown to inhibit by 72 per cent the incorporation of formate-C14 into the protein of leukemic cells sensitive in vivo to A-methopterin. A-methopterin inhibited by 40 per cent the incorporation of the isotope into the proteins of a lymphoma resistant in vivo to A-methopterin therapy (Cancer Res 1952;12:677-679).	Cancer Res 1952;12:677-679
CDP-ethanolamine	Glycerolipid metabolism	See HMR database	C11H20N4O11P2	obo.chebi:CHEBI:16732
glycerol	Glycerolipid metabolism	See HMR database	C3H8O3	obo.chebi:CHEBI:17754
CDP-choline	Glycerophospholipid metabolism	ENSG00000111666;ENSG00000134255	C14H26N4O11P2	obo.chebi:CHEBI:16436	Same enzymes targeted, but with other AM	Phospholipid analogs are unnatural compounds with high metabolic stability which are readily incorporated into cellular membranes (PMID:10664795)	PMID:10664795
choline	Glycerophospholipid metabolism	See HMR database	C5H14NO	obo.chebi:CHEBI:15354	AM developed for other conditions than cancer	Choline analogs (F-choline and F-fluoroethylcholine) have been used to study tumor lipid metabolism through positron emission tomography (PMID:11196147;PMID:11850483). High levels of choline kinase (ChoK) expression and choline phospholipid metabolites are often associated with malignant transformation, invasion, and metastasis, particularly in breast cancer.	PMID:11196147;PMID:11850483
ethanolamine	Glycerophospholipid metabolism	See HMR database	C2H7NO	obo.chebi:CHEBI:16000
hexadecanol	Glycerophospholipid metabolism	See HMR database	C16H34O	lipidmaps:LMFA05000061
inositol	Glycerophospholipid metabolism	See HMR database	C6H12O6	obo.chebi:CHEBI:17268	Same enzymes targeted, but with other AM	Inositol phosphate analogues show some potential as anticancer drugs, once the targets have been identified and structure-activity relationships can be derived. The antiproliferative properties of higher inositol phosphates have been observed for many years (PMID:12594974;PMID:16166311;PMID:14755253).	PMID:12594974;PMID:16166311;PMID:14755253
phosphocholine	Glycerophospholipid metabolism	ENSG00000102230;ENSG00000161217	C5H15NO4P	obo.chebi:CHEBI:18132	Same enzymes targeted, but with other AM	Phospholipid analogs are unnatural compounds with high metabolic stability which are readily incorporated into cellular membranes (PMID:10664795)	PMID:10664795
homocysteine	Glycine, serine and threonine metabolism	(ENSG00000132840;ENSG00000145692);(ENSG00000160200)	C4H9NO2S	obo.chebi:CHEBI:17588	Same enzymes targeted, but not with AM	BHMT catalyzes a reaction that converts homocysteine to methionine. Because cancer cells require high levels of methionine, the ability to slow methionine’s production could result in a treatment that will selectively inhibit cancer growth (PMID:20797482)	PMID:20797482
threonine	Glycine, serine and threonine metabolism	See HMR database	C4H9NO3	obo.chebi:CHEBI:16857
histidine	Histidine metabolism	See HMR database	C6H9N3O2	obo.chebi:CHEBI:15971
lysine	Lysine metabolism	See HMR database	C6H14N2O2	obo.chebi:CHEBI:18019	Used as AM	Thialysine, is a toxic analog of the amino acid lysine in which the second carbon of the amino acid's R-group (side chain) has been replaced with a sulfur atom. The mechanism for the inhibitory effect of the lysine analog, thialysine on human acute leukemia Jurkat T cells. When Jurkat T cells were treated with thialysine (0.32-2.5 mM), apoptotic cell death along with several biochemical events su…	PMID:14637187
5-phosphoribosyl-4-carboxy-5-aminoimidazole	Nucleotide metabolism	See HMR database	C9H14N3O9P	obo.chebi:CHEBI:28413
5-phosphoribosylamine	Nucleotide metabolism	See HMR database	C5H12NO7P	obo.chebi:CHEBI:37737
5-phosphoribosylformylglycinamidine	Nucleotide metabolism	See HMR database	C8H16N3O8P	obo.chebi:CHEBI:18413
AICAR	Nucleotide metabolism	See HMR database	C9H15N4O8P	obo.chebi:CHEBI:18406
AIR	Nucleotide metabolism	See HMR database	C8H14N3O7P	obo.chebi:CHEBI:28843
CMP	Nucleotide metabolism	See HMR database	C9H14N3O8P	obo.chebi:CHEBI:17361	Used as AM	Azathioprine is the main immunosuppressive cytotoxic substance. It is widely used in transplantations to control rejection reactions (PMID:12697731);Mercaptopurine(PMID:18506437);Thioguanine;Fludarabine	PMID:12697731;PMID:18506437
CTP	Nucleotide metabolism	See HMR database	C9H16N3O14P3	obo.chebi:CHEBI:17677	Used as AM	Azacitidine (5-azacytidine) is a chemical analogue of the cytosine nucleoside used in DNA and RNA (PMID:4142650)	PMID:4142650
DNA	Nucleotide metabolism	See HMR database	C10H17O8PR2(C5H8O5PR)n	obo.chebi:CHEBI:16991
FAICAR	Nucleotide metabolism	See HMR database	C10H15N4O9P	obo.chebi:CHEBI:18381
GAR	Nucleotide metabolism	See HMR database	C7H15N2O8P	obo.chebi:CHEBI:18349
GMP	Nucleotide metabolism	See HMR database	C10H14N5O8P	obo.chebi:CHEBI:17345	Used as AM	Mercaptopurine (PMID:15354273); A number of metabolic processes involving purine biosynthesis and interconversions are affected by the nucleotide analog, TIMP. Like adenosine monophosphate (AMP), guanosine monophosphate (GMP), and inosine monophosphate (IMP), TIMP can inhibit the first step of de novo purine-ring biosynthesis (catalyzed by glutamine phosphoribosyl pyrophosphate amidotransferase).…	PMID:15354273;Pharmacology, edited by Michelle A. et al.
IMP	Nucleotide metabolism	See HMR database	C10H13N4O8P	obo.chebi:CHEBI:17202	Used as AM	Mercaptopurine (PMID:15354273); A number of metabolic processes involving purine biosynthesis and interconversions are affected by the nucleotide analog, TIMP. Like adenosine monophosphate (AMP), guanosine monophosphate (GMP), and inosine monophosphate (IMP), TIMP can inhibit the first step of de novo purine-ring biosynthesis (catalyzed by glutamine phosphoribosyl pyrophosphate amidotransferase).…	PMID:15354273;Pharmacology, edited by Michelle A. et al.
N-formyl-GAR	Nucleotide metabolism	See HMR database	C8H15N2O9P	obo.chebi:CHEBI:18272
PRPP	Nucleotide metabolism	Used as AM	C5H13O14P3	obo.chebi:CHEBI:17111	Mercaptopurine (PMID:15354273); Thioguanine (PMID:6400065)	PMID:15354273;PMID:6400065
RNA	Nucleotide metabolism	See HMR database	C10H18O13P2R2(C5H8O6PR)n	kegg.compound:C00046
SAICAR	Nucleotide metabolism	See HMR database	C13H19N4O12P	obo.chebi:CHEBI:18319
UMP	Nucleotide metabolism	See HMR database	C9H13N2O9P	obo.chebi:CHEBI:16695
adenylosuccinate	Nucleotide metabolism	See HMR database	C14H18N5O11P	obo.chebi:CHEBI:15919	Used as AM	The adenylosuccinate gene is up regulated in cancers (PMID:9812171). AMs developed for other substrates for the enzyme (PMID:3827951 and PMID:3759987) and for this metabolite (DOI:10.1002/recl.19780970711)	PMID:9812171;PMID:3827951;PMID:3759987;DOI:10.1002/recl.19780970711
adenylyl sulfate	Nucleotide metabolism	See HMR database	C10H14N5O10PS	obo.chebi:CHEBI:17709
dCTP	Nucleotide metabolism	See HMR database	C9H16N3O13P3	obo.chebi:CHEBI:16311	Used as AM	Nucleoside analogs such as 1-beta-D-arabinofuranosyl cytidine (AraC) and 2',2'-difluoro deoxycytidine (dFdC) are important components of the anticancer chemotherapeutic arsenal and are among the most effective anticancer drugs currently available. Although both AraCTP and dFdCTP impede DNA replication through pausing of DNA polymerases, both nucleoside analogs are ultimately incorporated into rep…	PMID:14565246
dGTP	Nucleotide metabolism	See HMR database	C10H16N5O13P3	obo.chebi:CHEBI:16497	Used as AM	2,3-dideoxyguanosine 5-triphosphate, 6-thio-2-deoxyguanosine 5-triphosphate (T-dGTP), carbovir 5-triphosphate, and D-carbocyclic-2-deoxyguanosine 5-triphosphate (D-CdG-TP) inhibited telomerase activity by 50% when these analogs were present at only 2 to 9 times the dGTP concentration (PMID:10727514).	PMID:15354273'PMID:10727514
dTTP	Nucleotide metabolism	See HMR database	C10H17N2O14P3	obo.chebi:CHEBI:18077	Used as AM	Mercaptopurine (PMID:15354273); Fluorodeoxyuridine triphosphate (FdUTP) is incorporated directly into DNA, 5-fluorodeoxyuridine monophosphate (FdUMP) inhibits thymidylate synthase, resulting in depletion of dTTP, accumulation of dUTP and its subsequent incorporation into DNA, and disruption of deoxynucleotide triphosphate (dNTP) ratios (PMID:21613406).	PMID:15354273;PMID:21613406
oxidized thioredoxin	Nucleotide metabolism	See HMR database	C6H7NO2S2R2	obo.chebi:CHEBI:18191
sulfate	Nucleotide metabolism	See HMR database	H2SO4	obo.chebi:CHEBI:16189
thioredoxin	Nucleotide metabolism	See HMR database	C6H9NO2S2R2	obo.chebi:CHEBI:15967
xanthosine-5-phosphate	Nucleotide metabolism	See HMR database	C10H13N4O9P	obo.chebi:CHEBI:15652	Same enzymes targeted, but with other AM	5-fluorouracil (5FU) (PMID:12724731), Floxuridine (FUDR) (PMID:7526096), Cytosine arabinoside (Cytarabine) (PMID:9255269) and 6-azauracil (6-AU) (Cancer Res 1960;20:28-33)	PMID:12724731;PMID:7526096;PMID:9255269;Cancer Res 1960;20:28-33
phenylalanine	Phenylalanine, tyrosine and tryptophan biosynthesis	See HMR database	C9H11NO2	obo.chebi:CHEBI:17295
3-dehydrosphinganine	Sphingolipid metabolism	ENSG00000119537	C18H37NO2	obo.chebi:CHEBI:17862	Activity correlates with cancer progression	FVT1 shows a high rate of transcription in some T cell malignancies and in phytohemagglutinin-stimulated lymphocytes. The proximity of FVT1 to BCL2 suggests that it may participate in the tumoral process (PMID:19019774).	PMID:19019774
ethanolamine-phosphate	Sphingolipid metabolism	See HMR database	C2H8NO4P	obo.chebi:CHEBI:17553	AM developed for other conditions than cancer	2-Aminoethylarsonic acid as an analogue of ethanolamine phosphate (PMID:2549956;PMID:2775191).	PMID:2549956;PMID:2775191
hexadecanal	Sphingolipid metabolism	See HMR database	C16H32O	obo.chebi:CHEBI:17600
hexadecenal	Sphingolipid metabolism	See HMR database	C16H30O	kegg.compound:C06123
sphinganine	Sphingolipid metabolism	See HMR database	C18H39NO2	obo.chebi:CHEBI:16566	AM developed for other conditions than cancer	Fusarium moniliforme toxins (fumonisins) and Alternaria alternata lycopersici (AAL) toxins are members of a new class of sphinganine analog mycotoxins that occur widely in the food chain. These mycotoxins represent a serious threat to human and animal health, inducing both cell death and neoplastic events in mammals (PMID:8622958).	PMID:8622958
sphinganine-1-phosphate	Sphingolipid metabolism	See HMR database	C18H40NO5P	obo.chebi:CHEBI:16893
sphingosine	Sphingolipid metabolism	See HMR database	C18H37NO2	obo.chebi:CHEBI:16393
sphingosine-1-phosphate	Sphingolipid metabolism	See HMR database	C18H38NO5P	obo.chebi:CHEBI:37550
glycogen	Starch and sucrose metabolism	See HMR database	C24H42O21	obo.chebi:CHEBI:28087
PAP	Sulfur metabolism	See HMR database	C10H15N5O10P2	obo.chebi:CHEBI:17985
PAPS	Sulfur metabolism	See HMR database	C10H15N5O13P2S	obo.chebi:CHEBI:17980
tryptophan	Tryptophan metabolism	See HMR database	C11H12N2O2	obo.chebi:CHEBI:16828
tyrosine	Tyrosine metabolism	See HMR database	C9H11NO3	obo.chebi:CHEBI:17895	Used as AM	A series of D- and L-tyrosine-chlorambucil analogs was synthesized as anticancer drugs for chemotherapy of breast cancer. The novel compounds were synthesized in good yields through efficient modifications of D- and L-tyrosine. The newly synthesized compounds were evaluated for their anticancer efficacy in different hormone-dependent and hormone-independent (ER+ and ER-) breast cancer cell lines …	PMID:21051231
isoleucine	Valine, leucine, and isoleucine metabolism	See HMR database	C6H13NO2	obo.chebi:CHEBI:17191
leucine	Valine, leucine, and isoleucine metabolism	See HMR database	C6H13NO2	obo.chebi:CHEBI:15603
valine	Valine, leucine, and isoleucine metabolism	See HMR database	C5H11NO2	obo.chebi:CHEBI:16414

## Sheet: Dataset 9
	A-431	A-549	CACO-2	HEK 293	HeLa	Hep-G2	MCF-7	PC-3	RT-4	U-2 OS	U-251 MG
(R)-5-diphosphomevalonate	1	1	1	1	1	1	1	1	1	1	1
(R)-5-phosphomevalonate	1	1	1	1	1	1	1	1	1	1	1
(R)-mevalonate	1	1	1	1	1	1	1	1	1	1	1
3-dehydrosphinganine	1	1	1	1	1	1	1	1	1	1	1
CDP-choline	1	1	1	1	1	1	1	1	1	1	1
CDP-ethanolamine	1	1	1	1	1	1	1	1	1	1	1
CMP	1	1	1	1	1	1	1	1	1	1	1
CTP	1	1	1	1	1	1	1	1	1	1	1
DNA	1	1	1	1	1	1	1	1	1	1	1
DNA-5-methylcytosine	1	1	1	1	1	1	1	1	1	1	1
GMP	1	1	1	1	1	1	1	1	1	1	1
HMG-CoA	1	1	1	1	1	1	1	1	1	1	1
IMP	1	1	1	1	1	1	1	1	1	1	1
L-carnitine	1	1	1	1	1	1	1	1	1	1	1
PRPP	1	1	1	1	1	1	1	1	1	1	1
RNA	1	1	1	1	1	1	1	1	1	1	1
SAH	1	1	1	1	1	1	1	1	1	1	1
SAM	1	1	1	1	1	1	1	1	1	1	1
UMP	1	1	1	1	1	1	1	1	1	1	1
adenylosuccinate	1	1	1	1	1	1	1	1	1	1	1
alanine	1	1	1	1	1	1	1	1	1	1	1
arginine	1	1	1	1	1	1	1	1	1	1	1
asparagine	1	1	1	1	1	1	1	1	1	1	1
cholesterol	1	1	1	1	1	1	1	1	1	1	1
choline	1	1	1	1	1	1	1	1	1	1	1
cysteine	1	1	1	1	1	1	1	1	1	1	1
dCTP	1	1	1	1	1	1	1	1	1	1	1
dGTP	1	1	1	1	1	1	1	1	1	1	1
dTTP	1	1	1	1	1	1	1	1	1	1	1
dimethylallyl-PP	1	1	1	1	1	1	1	1	1	1	1
ethanolamine	1	1	1	1	1	1	1	1	1	1	1
ethanolamine-phosphate	1	1	1	1	1	1	1	1	1	1	1
farnesyl-PP	1	1	1	1	1	1	1	1	1	1	1
formate	1	1	1	1	1	1	1	1	1	1	1
geranyl-PP	1	1	1	1	1	1	1	1	1	1	1
glycogen	1	1	1	1	1	1	1	1	1	1	1
hexadecanol	1	1	1	1	1	1	1	1	1	1	1
histidine	1	1	1	1	1	1	1	1	1	1	1
homocysteine	1	1	1	1	1	1	1	1	1	1	1
inositol	1	1	1	1	1	1	1	1	1	1	1
isoleucine	1	1	1	1	1	1	1	1	1	1	1
isopentenyl-pPP	1	1	1	1	1	1	1	1	1	1	1
lanosterol	1	1	1	1	1	1	1	1	1	1	1
leucine	1	1	1	1	1	1	1	1	1	1	1
lysine	1	1	1	1	1	1	1	1	1	1	1
methionine	1	1	1	1	1	1	1	1	1	1	1
oxidized thioredoxin	1	1	1	1	1	1	1	1	1	1	1
phenylalanine	1	1	1	1	1	1	1	1	1	1	1
phosphocholine	1	1	1	1	1	1	1	1	1	1	1
presqualene-PP	1	1	1	1	1	1	1	1	1	1	1
proline	1	1	1	1	1	1	1	1	1	1	1
sphinganine	1	1	1	1	1	1	1	1	1	1	1
squalene	1	1	1	1	1	1	1	1	1	1	1
squalene 2,3-oxide	1	1	1	1	1	1	1	1	1	1	1
thioredoxin	1	1	1	1	1	1	1	1	1	1	1
threonine	1	1	1	1	1	1	1	1	1	1	1
tryptophan	1	1	1	1	1	1	1	1	1	1	1
tyrosine	1	1	1	1	1	1	1	1	1	1	1
valine	1	1	1	1	1	1	1	1	1	1	1
xanthosine-5-phosphate	1	1	1	1	1	1	1	1	1	1	1
5,10-methenyl-THF	0	0	0	0	0	0	0	0	0	0	1
5,10-methylene-THF	0	0	0	0	0	0	0	0	0	0	1
5-phosphoribosyl-4-carboxy-5-aminoimidazole	0	0	0	0	0	0	0	0	0	0	1
5-phosphoribosylamine	0	0	0	0	0	0	0	0	0	0	1
5-phosphoribosylformylglycinamidine	0	0	0	0	0	0	0	0	0	0	1
AICAR	0	0	0	0	0	0	0	0	0	0	1
AIR	0	0	0	0	0	0	0	0	0	0	1
FAICAR	0	0	0	0	0	0	0	0	0	0	1
GAR	0	0	0	0	0	0	0	0	0	0	1
N-formyl-GAR	0	0	0	0	0	0	0	0	0	0	1
PAP	0	0	1	0	0	0	0	0	0	0	0
PAPS	0	0	1	0	0	0	0	0	0	0	0
SAICAR	0	0	0	0	0	0	0	0	0	0	0
adenylyl sulfate	0	0	1	0	0	0	0	0	0	0	0
sulfate	0	0	1	0	0	0	0	0	0	0	0
10-formyl-THF	0	0	0	0	0	0	1	0	0	0	1
THF	0	0	0	0	0	0	1	0	0	0	1
arachidonyl-carnitine	0	0	1	0	0	0	0	0	0	0	1
glycerol	0	0	0	0	0	0	0	1	1	0	0
hexadecanal	0	0	0	0	0	0	0	1	1	0	0
hexadecenal	0	0	0	0	0	0	0	1	1	0	0
linoleic-carnitine	0	0	1	0	0	0	0	0	0	0	1
sphinganine-1-phosphate	0	0	0	0	0	0	0	1	1	0	0
sphingosine	0	0	0	0	0	0	0	1	1	0	0

## Sheet: Dataset 10
Subsystems in HMR2.0	Essential metabolites	mean(log2(FPKM))
Alanine, aspartate and glutamate metabolism	2	4.46324
Arginine and proline metabolism	2	3.61437
Carnitine shuttle (mitochondrial)	3	2.814
Cholesterol biosynthesis	13	5.69832
Cysteine and methionine metabolism	5	4.76497
Folate metabolism	5	4.84141
Glycerolipid metabolism	2	3.80733
Glycerophospholipid metabolism	6	4.00269
Glycine, serine and threonine metabolism	2	3.69182
Histidine metabolism	1	2.16046
Lysine metabolism	1	4.29701
Nucleotide metabolism	26	5.21971
Phenylalanine, tyrosine and tryptophan biosynthesis	1	2.42446
Sphingolipid metabolism	8	2.53331
Starch and sucrose metabolism	1	3.0056
Sulfur metabolism	2	4.2505
Tryptophan metabolism	1	4.07483
Tyrosine metabolism	1	2.77184
Valine, leucine, and isoleucine metabolism	3	3.93993
